# Supplementary material for: Co-silencing of PhENO1 and PhPPT alters anthocyanin production by reducing phosphoenolpyruvate supply in petunia flower
Source: Hortic Res. 2025 Feb 11;12(5):uhaf040. doi: 10.1093/hr/uhaf040 (PMC11997433; doi:10.1093/hr/uhaf040)
Supplement: Web_Material_uhaf040 [file web_material_uhaf040.zip]

Archive with 2 entries (2 files):
- Supplementary file.docx
- Supplementary table S5.xlsx
