# Supplementary material for: Co-silencing of PhENO1 and PhPPT alters anthocyanin production by reducing phosphoenolpyruvate supply in petunia flower
Source: Hortic Res. 2025 Feb 11;12(5):uhaf040. doi: 10.1093/hr/uhaf040 (PMC11997433; doi:10.1093/hr/uhaf040)
Supplement: Web_Material_uhaf040 [file web_material_uhaf040.zip › Supplementary table S5.xlsx]

## Sheet: Sheet1
Molecular phylogenic tree of ENO family
Genbank number	Speices	Pretein name	Protein sequence
XP_004236093.1	Solanum lycopersicum	SlENO1	MALAPAQLSKTFFSTKPTSQTPLFSLPATQKIQSRRLSSTVRCSVAVAPSATASKASAKVKSVKARQIIDSRGNPTVEVDLVTGDDLLYRSAVPSGASTGIYEALELRDGDKSLYGGKGVLNAVKNINEYLGPKLVGVDVRNQTDVDAVMLEIDGTPNKSKLGANAILGVSLSVCRAGAGAKAVPLYKHIQEISGTKELVMPVPAFNVINGGSHAGNNLAMQEFMILPVGAPTFAEALRMGSEVYHTLKGIIKAKYGQDACNVGDEGGFAPNVQDNREGLVLLMDAIEKAGYTGKIKIGMDVAASEFLTKDAKYDLNFKKQPNDGAHVLSAQSLCELYKEFVKDFPIVSIEDPFDQDDWSSWASLQSSVDIQLVGDDLLVTNPKRIAEAIQKKACNALL…
XP_006345074.1	Solanum tuberosum	StENO1	MALAPAQLSKPFFSTKPTSQTPLFSLPATQKIQSRRSSSTVRCSVIVAPSATASKASAKVKSVKARQIIDSRGNPTVEVDLVTGDDLLYRSAVPSGASTGIYEALELRDGDKSLYGGKGVLNAVKNINEYLGPKLVGVDVRNQTDVDAVMLEIDGTPNKSKLGANAILGVSLSVCRAGAGAKAVPLYKHIQEISGTKELVMPVPAFNVINGGSHAGNNLAMQEFMILPVGAPTFAEALRMGSEVYHTLKGIIKAKYGQDACNVGDEGGFAPNVQDNREGLVLLMDAIEKAGYTGKIKIGMDVAASEFLTKDAKYDLNFKKQPNDGAHVLSAQSLCELYKEFVRDFPIVSIEDPFDQDDWSSWASLQSSVDIQLVGDDLLVTNPKRIAEAIQKKACNALL…
XP_016563413.1	Capsicum annuum	CaENO1	MTLAPSQLSNPFISTKLKSQTPVFSLPTTQNIQSRPSIRCSIAVAPSETASKAASKVKYVKARQIIDSRGNPTVEVDLVTGDDLLYRSAVPSGASTGIYEALELRDGDKSIYGGKGVLNAVKNINEYLGPKLVGVDVRNQTDVDAVMLDIDGTPNKSKLGANAILGVSLSVCRAGAGAKAVPLYKHIQEISGTKELVMPVPAFNVINGGSHAGNNLAMQEFMILPVGASTFAEALRMGSEVYHTLKGIIKAKYGQDACNVGDEGGFAPNVQDNREGLVLLMDAIEKAGYTGKIKIGMDVAASEFLTKDAKYDLNFKNQPNDGAHVLSAQGLCELYKEFVKDFPIVSIEDPFDQDDWSSWASLQSSVNIQLVGDDLLVTNPKRIAEAIQKKACNALLLKV…
XP_016458052.1	Nicotiana tabacum	NtENO1	MALAPAQLSKPFFSTKPKSQGPLFSLPATQKIQSRPSTVRCSVAAAPSATVSKASSKVKSVKARQIIDSRGNPTVEVDLVTGDDLVYRSAVPSGASTGIYEALELRDGDKSVYGGKGVLNAVKNINEFLGPKLVGVDVRKQADVDAVMLEIDGTPNKSKLGANAILGVSLSLCRAGAGAKAVPLYKHIQEISGTKELVMPVPAFNVINGGSHAGNNLAMQEFMILPVGASTFTEALRMGSEVYHTLKGIIKAKYGQDACNVGDEGGFAPNVQDNREGLVLLMDAIEKAGYTGKIKIGMDVAASEFLTKDAKYDLNFKNQPNDGAHVLSAQSLCELYKEFAKEFPIVSIEDPFDQDDWSSWASLQSSVDIQLVGDDLLVTNPKRIAEAIQKKACNALLLK…
KAH6807707.1	Perilla frutescens var. frutescens	PfENO1	MALTPSKLSKPIFSTKPTSQTPLFSLPTNHRVKSRPFSVRSSVAAAPSPAAAVKASSKVKHVKARQIVDSRGNPTVEVDLITEDDSLYRSAVPSGASTGIYEALELRDGDKTVYGGKGVLNAVKNINDFLGPKLVGIDVRNQSDVDAVMLEIDGTPNKSKLGANAILGVSLSVCRAGAGAKGMPLYKHIQEISKTKELVMPVPAFNVINGGSHAGNNLAMQEFMILPVGASSFSEAFRIGSEVYHILKGIIKAKYGQDACNVGDEGGFAPNVQDNREGLVLLMDAIEKAGYTGKIKIGMDVAASEFLTKEGKYDLNFKKQPNDGAHVLTAAKLGDLYREFVRDFPIVSIEDPFDQDDWSSWSSLQSSVDIQIVGDDLLVTNPKKIAEAIQKKACNALLL…
XP_023747692.1	Lactuca sativa	LsENO1	MALAAPTTSLSKPFFSSKLPSSSAIIPVLSLPTSSRKSSRPLVVRNSISVAQSPATASTKSSTVKSVKARQIIDSRGNPTVEVDLVTDDLYRSAVPSGASTGIYEALELRDGDKSVYGGKGVLNAVKNINEILGPKIIGVDVRNQADFDAIMLEIDGTPNKSKLGANAILGVSLSVCRAGAGAKGIPLYKHIQEISGTKELVMPVPAFNVINGGSHAGNNLAMQEFMILPVGASSFAEALQMGSEVYHKLKGIIQAKYGQDACNVGDEGGFAPNVQDNREGLVLLIDAIEKAGYTGKIKIGMDVAASEFLTKDGKYDLNFKKQPNDGAHVLSAPSLGDLYREFVRDFPIVSIEDPFDQDDWSSWTALQSSVDIQIVGDDLLVTNPKRIVEGIQKKACNA…
XP_028096090.1	Camellia sinensis	CsENO1	MALASTPLSKPFFSTKPKSLSSSILLPPTSTSIPPSLKSRPLTVRSSVAAASPPATKVSKEFKVKSVKARQIIDSRGNPTIEVDLVTDDLYRSAVPSGASTGIYEALELRDGDKSVYGGKGVLYAVKNINEILAPKLIGVDVRNQVDVDSLMLELDGTPNKSKLGANAILGVSLSVCRAGAGAKGMPLYKHIQELSGIKELVMPVPAFNVINGGSHAGNSLAMQEFMILPVGATSFAEALRMGSEVYHVLKGIIKTKYGQDACNVGDEGGFAPNVQDNREGLVLLVDAIEKAGFTGKVKIGMDVAASEFFTKDGKYDLNFKKQPNDGAHVLSAQSLCDLYKEFVKDFPIVSIEDPFDQDDWSSWTSLQSSVDIQIVGDDLLVTNPKRIAEGIQKKACNS…
NP_177543.1	Arabidopsis thaliana	AtENO1	MALTTKPHHLQRSFLSPSRVSGERYLESAPSCLRFRRSGVQCSVVAKECRVKGVKARQIIDSRGNPTVEVDLITDDLYRSAVPSGASTGIYEALELRDGDKSVYGGKGVLQAIKNINELVAPKLIGVDVRNQADVDALMLELDGTPNKSKLGANAILGVSLSVCRAGAGAKGVPLYKHIQETSGTKELVMPVPAFNVINGGSHAGNSLAMQEFMILPVGATSFSEAFQMGSEVYHTLKGIIKTKYGQDACNVGDEGGFAPNVQDNREGLVLLIDAIEKAGYTGKIKIGMDVAASEFFMKDGRYDLNFKKQPNDGAHVLSAESLADLYREFIKDFPIVSIEDPFDQDDWSSWASLQSSVDIQLVGDDLLVTNPKRIAEAIKKQSCNALLLKVNQIGTVTE…
NP_181192.1	Arabidopsis thaliana	AtENO2	MATITVVKARQIFDSRGNPTVEVDIHTSNGIKVTAAVPSGASTGIYEALELRDGGSDYLGKGVSKAVGNVNNIIGPALIGKDPTQQTAIDNFMVHELDGTQNEWGWCKQKLGANAILAVSLAVCKAGAVVSGIPLYKHIANLAGNPKIVLPVPAFNVINGGSHAGNKLAMQEFMILPVGAASFKEAMKMGVEVYHHLKSVIKKKYGQDATNVGDEGGFAPNIQENKEGLELLKTAIEKAGYTGKVVIGMDVAASEFYSEDKTYDLNFKEENNNGSQKISGDALKDLYKSFVAEYPIVSIEDPFDQDDWEHYAKMTTECGTEVQIVGDDLLVTNPKRVAKAIAEKSCNALLLKVNQIGSVTESIEAVKMSKKAGWGVMTSHRSGETEDTFIADLAVGLST…
NP_180516.1	Arabidopsis thaliana	AtENO3	MSVQEYLDKHMLSRKIEDAVNAAVRAKTSDPVLFIANHLKKAVSSVITKVKARQILDSRGIPTVEVDLHTNKGVFRASVPSGDSSGTYEAIELRDGDKGMYLGNSVAKAVKNINEKISEALIGMDPKLQGQIDQAMIDLDKTEKKSELGANAILAVSIAACKAGAAEKEVPLCKHLSDLSGRANMVLPVPAFTVLSGGKHASNTFAIQEIMILPIGASRFEEALQWGSETYHHLKAVISEKNGGLGCNVGEDGGLAPDISSLKEGLELVKEAINRTGYNDKIKIAIDIAATNFCLGTKYDLDIKSPNKSGQNFKSAEDMIDMYKEICNDYPIVSIEDPFDKEDWEHTKYFSSLGICQVVGDDLLMSNSKRVERAIQESSCNALLLKVNQIGTVTEAIEV…
Peaxi162Scf00017g03139.1	Petunia hybrida	PhENO1	MAIAPAQLSKSFFSTKPKSQTPLFSIPSTQKIQSRPSIVRCVATAPSATVTKGSSKVKSVKARQIIDSRGNPTVEVDLITDGGDDLLYRSAVPSGASTGIYEALELRDGDKSVYGGKGVLNAVKNINEFLGPKLVADVDAIMLEIDGTPNKSKLGANAILGVSLSVCRAGAGAKAVPLYKHIQEISGTKELVMPVPAFNVINGGSHAGNNLAMQEFMILPVGASSFAEALRMGSEVYHTLKGIIKAKYGQDACNVGDEGGFAPNVQDNREGLVLLMDAIEKAGYTGKIKIGMDVAASEFLTKDAKYDLNFKKQPNDGAHVLSAQSLCDLYKEFVRDFPIVSIEDPFDQDDWSSWAALQSSVNIQLVGDDLLVTNPKRIAEAIQKKACNALLLKVNQIGT…
Peaxi162Scf00433g00096.1	Petunia hybrida	PhENO2	MATIKSVKARQIFDSRGNPTVEVDISLANGIFARAAVPSGASTGIYEALELRDGGSEYLGKGVSKAVNNVNSIIAPALIGKDPTDQTGIDNFMVHELDGTQNEWGWCKQKLGANAILAVSLAVCKAGAAARNVPLYKHIADLAGNKKLVLPVPAFNVINGGSHAGNKLAMQACHLSASTIFLNFIQMKILICSFMQEFMILPVGASSFKESMKMGCEVYHHLKAVIKKKYGQDATNVGDEGGFAPNIQENKEGLELLKTAIEKAGYTGKVVIGMDVAASEFYGKDKSYDLNFKEENNNGSQKISGDQLKDLYKSFVSEYPIVSIEDPFDQDDWETYAKLTTEIGEQVQIVGDDLLVTNPKRVAKAINEKTCNALLLKVNQIGSVTESIEAVKMSKKAGW…
Peaxi162Scf00110g01814	Petunia hybrida	PhENO3	MATIKSVKARQIFDSRGNPTVEVDVHLSNGVWARAAVPSGASTGIYEALELRDGGSDYLGKGVSKAVNNVNSIIAPALTGKDPTDQTGIDNFMVHQLDGTQNEWGWCKQKLGANAILAVSLAVCKAGAAVKNIPLYKHIADLAGNKKLVLPVPAFNEFMILPVGASSFQEAMKMGCEVYHHLKAVIKKKYGQDATNVGDEGGFAPNIQENKEGLELLKTAIDKAGYTGKVVIGMDVAASEFYGKDKTYDLNFKEENNNGSQKISGDQLKDLYKSFVSEYPIVSIEDPFDQDDWETYAKLTAEIGEKVQIVGDDLLVTNPKRVAKAIEEKTCNALLLKVNQIGSVTESIEAVRMSKQAGWGVMTSHRSGETEDTFIADLAVGLSTGQIKTGAPCRSERLA…
Peaxi162Scf01058g00157.1	Petunia hybrida	PhENO4	MSVQEYLDKHMLSRRIEDAVNAAVRAKTPDPVLFISNHMRKSVPSVITKVKARQILDSRGIPTVEVDLHTNKGVFRASAPSGASSGMYEAIELRDGEKGTYLGNGVNRAVKNINDKISIALVGMDPTLQSQIDQVMIDLDKTENKVPLYKHIADLSGQTDLVLPVPVFTLVSGGKHAGNNLAIQEITILPVGAKTFEEALQMGSETYHHLKAVITEKHGAHGCNVGEDGGFAPNISRQEAIGRTGYNEKIKIAIGVAATEFCIDYPIVSIEDPFDKEDWEHVKYFMSLGICQQVVGDDLLMSNPKRVERAIQENACNALLLKVNQIGTVTEAIEVVKMAKDSQWGVTISQRTGETEDSFIADLSVGLATGQIKAGAPCRGERLSKYNQLLRIEEELGDQ…
Peaxi162Scf71174g00002.1	Petunia hybrida	PhENO5	MDPTLQSQIDQVMIDLDKTENKVPLYKHIADLSGQTDLVLPVPVFTLVSGGKHAGNNLAIQEITILPVGAKTFEEALQMGSETYHHLKAVITEKHGAHGCNVGEDGGFAPNISRQVLMLLNEIVDPGYCVCSLRDGLDLVQEAIGRTGYNEKIKIAIGVAATEFCIDYPIVSIEDPFDKEDWEHVKYFMSLGICQVVGDDLLMSNPKRVERAIQENACNALLL
Molecular phylogenic tree of PPT family
XP_049366059.1	Solanum verrucosum	SvPPT1	MQSTAISFSPSISLPKKPHRPSGSASLCRFNPLSQPLRFGSLNGSTARKINPISCSSSSKLNRNGWISVPAPVPERESDGVEVRATSVPESAGEAPKSKPMTETLVLGSLFGLWYLFNIYFNIYNKQVLKAFPYPVTVTLAQFAVGSVLVILMWTLNLYKRPKISGAQLVAILPLAAVHTLGNLFTNMSLGKVSVSFTHTIKAMEPFFSVVLSAMFLGEFPTLWVLSSLLPIVGGVGLASMTEASFNWAGFWSAMASNLTNQSRNVLSKKFMVRKEESLDNITLFSIITIMSFFLLAPYAFFTEGVKFTPAYLEAAGLNVNQLYTRSLIAALCFHAYQQVSYMILQRVSPVTHSVGNCVKRVVVIVTSVLFFRTPVSPINGLGTGIALAGVFLYSRVKR…
XP_049393007.1	Solanum stenotomum	SsPPT1	MQSTAISFSPSISLPKKPHKPSGSASLCRFNPLSQPLRFGSLNGSTARKINPISCSADSSSSKLNRNGWISVPAPVPERESDGVEVRATSVPESAGEAPKSKPLTETLVLGSLFGLWYLFNIYFNIYNKQVLKAFPYPVTVTLAQFAVGSVLVILMWTLNLYKRPKISGAQLVAILPLAAVHTLGNLFTNMSLGKVSVSFTHTIKAMEPFFSVVLSAMFLGEFPTLWVLSSLLPIVGGVGLASMTEASFNWAGFWSAMASNLTNQSRNVLSKKFMVRKEESLDNITLFSIITIMSFFLLAPYAFFTEGVKFTPAYLEAAGLNVNQLYTRSLIAALCFHAYQQVSYMILQRVSPVTHSVGNCVKRVVVIVTSVLFFRTPVSPINGLGTGIALAGVFLYSR…
XP_004236213.1	Solanum lycopersicum	SlPPT1	MQSTAISFSPSISLPKKPHNPSSSASFCRFNPLSQPLRFGSLNGSTSRRINPIRCSADSSSSKLNPNGWISVPAPVPERQSEGVEVRATSLPDSAGEAPKSKPLMETVVLGSLFGLWYLFNIYFNIYNKQVLKAFPYPVTVTLAQFAVGSVLVILMWTLNLYKRPKISGAQLVAILPLAAVHTLGNLFTNMSLGKVSVSFTHTIKAMEPFFSVVLSAMFLGEFPTLWVLSSLVPIVGGVGLASMTEASFNWAGFWSAMASNLTNQSRNVLSKKFMVRKEESLDNITLFSIITIMSFFLLAPYAFFTEGVKFTPAFLEAAGMNVNQLYTRSFIAALCFHAYQQVSYMILQRVSPVTHSVGNCVKRVVVIVTSVLFFRTPVSPINGLGTGIALAGVFLYSR…
NP_001312810.1	Nicotiana tabacum	NtPPT1	MQSTAISFSPSISLPKKPHNPSSSASLFRFNPLSAQSSRPTLRFGCLNGSVARKINPIRCSADSLNRNGWISVPPPAPERESDGVEVRATSVPESAGEAPKSKPLTDTLVLGSLFGLWYLFNIYFNIYNKQVLKAFHYPVTVTLVQFRVGSVLVILMWTLNLYKRPKISGAQLVAILPLAVVHTLGNLFTNMSLGKVAVSFTHTIKAMEPFFSVVLSAMFLGEFPTIWVMSSLVPIVGGVALASLTEASFNWAGFWSAMASNLTNQSRNVLSKKFMVRKEDSLDNITLFSIITIMSFFLLAPYAFFAEGVKFTPAYLEAAGVNVNQLYTRSLIAALCFHAYQQVSYMILQRVSPVTHSLGNCVKRVVVIVTSVLFFRTPVSPINGLGTGVALAGVFLYS…
PHU23747.1	Capsicum chinense	CcPPT1	MQSTAISFSPSISLPNNPHKPYISSSLSRFNPLSLQSSRPPLRFGNLNAAVSRKISPIKCSGDSSSSYKLNPERESDGLEVRATSVPESAGEAPKSKPLMDTLVLGSLFGLWYLFNIYFNIYNKQVLKVFQFPVTVTLAQFGVGSILVILMWTLNLYKRPKISGAQLVAILPLAIVHTLGNLFTNMSLGKVAVSFTHTIKAMEPFFSVVLSAMFLGEFPTIWVVSSLVPIVGGVGLASLTEASFNWAGFWSAMASNLTNQSRNVLSKKFMVRKEESLDNITLFSIITIMSFFLLAPYAFFTEGIKFTPAYLEAAGMNVNQLYTRSLIAALCFHAYQQVSYMILQRVSPVTHSVGNCVKRVVVIVTSVLFFRTPVSPINALGTGVALAGVFLYSRVKRIK…
Peaxi162Scf00089g01842.1	Petunia hybrida	PhPPT1	MQSTAISFSPSISLPNKPVSGSPSLFRFNPLPSQSSRPSIRFNSLNNNASTSRKINPIRCSSVNRDPWISVPEPVPESDGLAVRATSVPESAGEAPKSKMAETLVLGSLFGLWYLFNIYFNIYNKQVLKAFHYPVTVTAVQFAVGTVLVLFMWTFNLYKRPKISGAQLVAILPLAMVHTLGNLFTNMSLGKVAVSFTHTIKAMEPFFSVVLSAMFLGEFPTIWVVASLLPIVGGVGLASLTEASFNWAGFWSAMASNLTNQSRNVLSKKFMVRKEESLDNITLFSIITIMSLFLLAPYAFFTEGVKFTPAYLEAAGYNVNQLYTRSLLAALCFHAYQQVSYMILQRVSPVTHSVGNCVKRVVVIVTSVLFFRTPVSPINALGTGVALSGVFLYSRVKRI…
XP_028091459.1	Camellia sinensis	CsPPT1	MQTTAFTFSPSISLSKPRRPSIYSLNPISPSSPSRSLHFASINGLSGSSLPRFPSIRCSSSFRGLNGWISSPPPEEQGSDGVVVRAASVPESTGEIEKTSSLTSTLQLGALFGLWYLFNIYFNIYNKQVLKVFPYPITITTVQFAVGTILVLFMWTSNLYRRPKISGAQLVAILPLAVVHTLGNLFTNMSLGKVAVSFTHTIKAMEPFFSVVLSAMFLGEIPTLWVVASLLPIVGGVGLASMTEASFNWPGFWSAMASNLTNQSRNVLSKKFMVKKEESLDNITLFSIITIMSFFLLTPFTLFMEGVKVTPAYLQSAGLNVRQVYIRSLLAALCFHAYQQVSYMILQRVSPVTHSVGNCVKRVVVIVTSVLFFRTPVSPINSMGTGVALAGVFLYSRVK…
XP_024977218.1	Cynara cardunculus var. scolymus	CcPPT1	MQSSSFNLTNSISNLKPRNHRLNSSYLPLPLKSSINLHSINGVSARRLPSICCSSSSRKLSDWISTPSPVPERESDGFEVKAASVPDSADGGDEAALAKSKLTETIVLGSLFGLWYLFNIYFNIYNKQVLKVFPNPITVTTVQFAVGSVIVFLMWTLNLHKRPKISGAQLLAILPLAMVHTLGNLFTNMSLGKVAVSFTHTIKAMEPFFSVVLSAMFLGEMPTPWVVTSLLPIAGGVALASMTEASFNWAGFWSAMASNLSNQSRNVLSKKFMVKKEESLDNITLFSIITIMSFFLLAPVTFFTEGVRVTPAYMQAAGLNVKQVYIRSLLAAICFHAYQQVSYMILQRVSPVTHSVGNCVKRVVVIVTSVLFFRTPVSPINSIGTGVALAGVFLYSQVK…
Peaxi162Scf00255g01119.1	Petunia hybrida	PhPPT2	MQSTSISFSPSLSNPHNPTSTSPSRLLYRYGSVNFLKTPHKLKPVTCSLNSFSSKLNGTGSWIWVPPPVRVNEREPVRATAVPETAGEASKSKPLADTLYLGLLFALWYIFNIYFNIYNKQVLKSFHYPVTMTLVQLVVGTALIIFMWTFNLHKRPKISGAQLAVILPLAVVHTLGNLFTNMSLGKVSVSFTHTIKALEPFFSVVLSAMFLGEFPTVWVISSLVPIVGGVGLASLTEVAGFWSAMASNLANQSRNVLSKKIMVKKEDSLDNINLFSIITIMSLILVAPYAFFMEGIKFTPTYLESAGLNVNQIYTRTLLASLCFHAYQQISYMILEKVSPVTHSVGNCVKRVVVIVSSVLFFSTPVSPINAIGTGVALAGVFLYSRVKGIKLKPKIA
NP_198317.1	Arabidopsis thaliana	AtPPT1	MQSSAVFSLSPSLPLLKPRRLSLRHHPITTAASSSDLNVSPNVVSIPSLSRRSWRLASSDSPLRAWSGVPSPISHSLDTNRFRTAATAVPESAEEGDNSGKLTKVLELGLLFAMWYLFNIYFNIYNKQVLKALHAPMTVTLVQFAVGSVLITIMWVLNLYKRPKISGAQLAAILPLAVVHTLGNLFTNMSLGKVSVSFTHTIKAMEPFFSVLLSAMFLGEKPTPWVLGAIVPIVGGVALASISEVSFNWAGFSSAMASNLTNQSRNVLSKKVMVKKDDSLDNITLFSIITLMSLVLMAPVTFFTEGIKFTPSYIQSAGVNVKQIYTKSLIAALCFHAYQQVSYMILARVSPVTHSVGNCVKRVVVIVSSVIFFKTPVSPVNAFGTGIALAGVFLYSRVK…
NP_566142.1	Arabidopsis thaliana	AtPPT2	MFALTFLNPNPRLPSPLFLAKSTPESALSRRSRAFSSSNSYPWRPNLRFNGFKLKSATVPENVEGGDLESGSLVKGLKLGGMFGVWYLLNIYYNIFNKQVLRVYPYPATVTAFQLGCGTLMIAIMWLLKLHPRPKFSPSQFTVIVQLAVAHTLGNLLTNVSLGRVNVSFTHTIKAMEPFFTVLLSVLLLGEWPSLWIVCSLLPIVAGVSLASFTEASFNWIGFCSAMASNVTNQSRNVLSKKFMVGKDALDNINLFSIITIISFILLVPLAILIDGFKVTPSHLQVATSQGLSVKEFCIMSLLAGVCLHSYQQVSYMILEMVSPVTHSVGNCVKRVVVITSSILFFKTPVSPLNSIGTATALAGVYLYSRAKRVQVKPNPKMS
Molecular phylogenic tree of PPDK family
XP_019259950.1	Nicotiana attenuata	NaPPDK	MSSAMKGLLLKSNTNDMYMRKLVKQKYTEEQIQLFQAKNIRVNWCSNRGKVIRCSQEANGFSNLRKQNIGSLPPQAILSPVSDPTSTTKKRVYTFGKGKSEGNKGMKSLLGGKGANLAEMASIGLSVPPGLTISTEACQEYQNGKKLPQGLWEEILEGLETVEKNMGAFLGNPSKPLLLSVRSGAAISMPGMMDTVLNLGLNDEVVTGLAAKSGERFAYDSYRRFLDMFGDVVMGISHSLFAEKLEKMKDAKGVKLDTELTASDLKQLVEQYKNVYVEAKGEKFPSDPKKQLELAVKAVFDSWDSPRAIKYRSINQITGLKGTAVNIQCMVFGNMGSTSGTGVLFTRNPSTGEKKLYGEFLVNAQGEDVVAGIRTPQDLDTMKECMPEAYKELVENCEI…
Peaxi162Scf00095g00414	Petunia hybrida	PhPPDK	MSSTMKGLFLKSSTNDIYMRKILKEKYTSQQIHLFQGKYPSSIHVSSWSSSTIRCHQESHIKGNGFSNSPKKQNSGSSLPPQAILSPVSDPTSTTKKRVYTFGKGRSEGNKGMKSLLGGKGANLAEMASIGLSVPPGLTISTEACQEYQNGKKLPQGLWEEILEGLETVQKNMGAFLGDPSKPLLLSVRSGAAISMPGMMDTVLNLGLNDEVVTGLASKSGERFAYDSYRRFLDMFGDVVMGIPHSLFAEKLEKLKDTKGVKLDTELTASDLRQLVEQYKNVYVEAKGEKFPTDPKRQLELAIKAVFDSWDSPRAIKYRSINQITGLKGTAVNIQCMVFGNMGNTSGTGVLFTRNPSTGEKKLYGEFLVNAQGEDVVAGIRTPQDLDTMKECMPEAYKE…
XP_010322950.1	Solanum lycopersicum	SlPPDK	MQRVYTFGKGKSEGNKGMKSLLGGKGANLAEMASIGLSVPPGLTISTEACQEYQIAKKLPQGLWEEILDGLKAVEKNMGAFLGDPSKPLLLSVRSGAAISMPGMMDTVLNLGLSDEVVAGLAAKSGERFAYDSYRRFLDMFGDVVMGISHSLFAEKLEKLKDIKGVKLDTELTASDLKQLVEQYKNVYIEAKGEKFPSDPKRQLELAVKAVFDSWDSPRAIKYRSINQITGLKGTAVNIQCMVFGNMGNTSGTGVLFTRNPSTGEKKLYGEFLVNAQGEDVVAGIRTPQDLDTMKKRMPEAYRELVENCEILEKHYKDMMDIEFTVQENRLWMLQCRAGKRTGKGAVKIAVDMVNEGLVDKCTAIMRVEPQHLDQLLHPQFENPSAYKDKVIAKGLPAS…
XP_047255089.1	Capsicum annuum	CaPPDK	MQRVYTFGKGKSEGNKGMKSLLGGKGANLAEMASIGLSVPPGLTISTEACQEYQIAKKLPQGLWEEILDGLKAVEKNMGAFLGDPSKPLLLSVRSGAAISMPGMMDTVLNLGLSDEVVAGLAAKSGERFAYDSYRRFLDMFGDVVMGISHSLFAEKLEKLKDIKGVKLDTELTASDLKQLVEQYKNVYIEAKGEKFPSDPKRQLELAVKAVFDSWDSPRAIKYRSINQITGLKGTAVNIQCMVFGNMGNTSGTGVLFTRNPSTGEKKLYGEFLVNAQGEDVVAGIRTPQDLDTMKKRMPEAYRELVENCEILEKHYKDMMDIEFTVQENRLWMLQCRAGKRTGKGAVKIAVDMVNEGLVDKCTAIMRVEPQHLDQLLHPQFENPSAYKDKVIAKGLPAS…
XP_031112890.1	Ipomoea triloba	ItPPDK	MNIVKRIGIRCTSDGYSRRLLKERDAEQIDLLGANPPTVFVGKWCSRLRIIRCHNSNNSFSIRRKHHATPRAVLTTPASEPTTKKRVYTFGKGRSEGNKSMKSLLGGKGANLAEMASIGLSVPPGLTISTEACQEYQENGKVLPPGLWEEILEGLHTVEKDMGAFLGDPLKPLLLSVRSGAAISMPGMMDTVLNLGLNDEVVAGLAAKSGERFAYDSYRRFLDMFGDVVMGIPHSLFEEKLEKLKDSKGIKLDTDLTASDLKELVEQYKNAYIEAKGEKFPSDPRKQLELSVKAVFESWDSPRAIKYRSINQITGLKGTAVNIQCMVFGNMGNTSGTGVLFTRNPSTGEKKLYGEFLINAQGEDVVAGIRTPEDLDTMKNCMPEAYKELLENCEILEQH…
KAH9683120.1	Citrus sinensis	CsPPDK	MKGTVIRSTPDVCSSSSTRRLYTLKAKYADDADLLSLRENHSLCLLRLSRSCRGTRCEHAGNKCFLETKAGAGRYDQPQPATAAVPALRGRMKPKAILTPVSDATSPTTEKRVFTFGKGRSEGNKGMKSLLGGKGANLAEMSTIGLSVPPGLTISTEACQEYQQNGKKLSEGLWEEVLEGLETVEKEMGALLGDPSKPLLLSVRSGAAISMPGMMDTVLNLGLNDEVAAGLAEKCGGRFAYDSYRRFLDMFGDVVMGIPHLLFEEKLEHMKEAKGVKLDTDLSASDLKELVKQYKNVYIETKGEEFPSDPKKQLQLSVKAVFDSWDSPRAIKYRSINQITGLKGTAVNIQCMVFGNMGNTSGTGVLFTRNPSTGENKLYGEFLINAQGEDVVAGIRTPE…
XP_008390770.1	Malus domestica	MdPPDK	MSSTLKGMLIRTPPEVYRQRLLKGKYVDQFDLVRENPSFHGLNSSGRVGLKRCHRQQMQIVNGIMNPNPKKNEPGHIEAKAVVSPAADQTAPTTRKRVFTFGKGKSEGNRAMKSLLGGKGANLAEMASIGLYVPPGLTISTEACQEYQLNGKDLPQGLWEEILEGLESVQKDMGAILGDPSKPLLLSVRSGAAISMPGMMDTVLNLGLNDNVVAGLAAKSGERFAYDSYRRFLDMFGNVVMGIPHSSFEEQLEKLKGTKGVELDTELTASDLKELVEQYKNVYLETTGEKFPSDPKQQLLLAVKAVFDSWDSPRANKYRSINQITGLKGTAVNIQCMVFGNMGNTSGTGVLFTRNPSTGERKLYGEFLISAQGEDVVAGIRTPEDLDTMKNCMPEAYKE…
XP_007225359.1	Prunus persica	PpPPDK	MSSTVKGIIRTAPEVYRQRLFKGKYVDQFDLARHENPSFHGLNWPGRVGHARHSRQSMHIVNGITNPNPNKYEPGHNKAKAILSPVADSTTPTTKKRVFTFGKGKSEGNKGMKSLLGGKGANLAEMASIGLSVPPGLTISTEACQEYQENGKELPKGLWEEILEGLDSVQKDMGAILGDPSKPLLLSVRSGAAISMPGMMDTVLNLGLNDEVVAGLAAKSGERFAYDSYRRFLDMFGDVVMGIPHSSFEEKLEKLKTIKGVELDTELTTSDLKELVEQYKNVYLETKGEKFPSDPKQQLLLAVKAVFDSWDSPRANKYRSINQITGLKGTAVNIQCMVFGNMGNTSGTGVLFTRNPSTGERKLYGEFLINAQGEDVVAGIRTPEDLDTMKSCMPEAYKE…
NP_193288.2	Arabidopsis thaliana	AtPPDK	MMQRVFTFGKGRSEGNKGMKSLLGGKGANLAEMASIGLSVPPGLTISTEACQQYQIAGKKLPEGLWEEILEGLSFIERDIGASLADPSKPLLLSVRSGAAISMPGMMDTVLNLGLNDQVVVGLAAKSGERFAYDSFRRFLDMFGDVVMGIPHAKFEEKLERMKERKGVKNDTDLSAADLKELVEQYKSVYLEAKGQEFPSDPKKQLELAIEAVFDSWDSPRANKYRSINQITGLKGTAVNIQCMVFGNMGDTSGTGVLFTRNPSTGEKKLYGEFLVNAQGEDVVAGIRTPEDLDTMKRFMPEAYAELVENCNILERHYKDMMDIEFTVQEERLWMLQCRAGKRTGKGAVKIAVDMVGEGLVEKSSAIKMVEPQHLDQLLHPQFHDPSGYREKVVAKGLP…
